# Supplementary material for: Metabolomics-Driven Discovery of an Introduced Species and Two Malaysian Piper betle L. Variants
Source: Plants (Basel). 2021 Nov 19;10(11):2510. doi: 10.3390/plants10112510 (PMC8622403; doi:10.3390/plants10112510)
Supplement: Supplementary file 1 [file plants-10-02510-s001.zip]

Archive with 1 entries (1 files):
- plants-1424496-supplementary.pdf
